# Supplementary material for: Associations Between 24-h Movement Behavior Composition and Muscle Health in Community-Dwelling Older Adults: The Kyotango Longevity Cohort Study
Source: Healthcare (Basel). 2026 Jul 19;14(14):2176. doi: 10.3390/healthcare14142176 (PMC13409974; doi:10.3390/healthcare14142176)
Supplement: Supplementary file 1 [file healthcare-14-02176-s001.zip]

Archive with 1 entries (1 files):
- healthcare-4427371-supplementary.pdf
